# Supplementary material for: A novel all‐arthroscopic technique for biomaterials insertion and positioning on shoulder rotator cuff: Preliminary insights and experience on a cohort of 34 patients
Source: J Exp Orthop. 2026 Jun 16;13(2):e70709. doi: 10.1002/jeo2.70709 (PMC13270392; doi:10.1002/jeo2.70709)
Supplement: Supplementary file 2 — RAW DATA3. [file JEO2-13-e70709-s002.xlsx]

## Sheet: Foglio1
Raw data of the Manuscript "A novel all-arthroscopic technique for biomaterials insertion and positioning on shoulder rotator cuff: preliminary insights and experience on a cohort of 34 patients "
PATIENT ID	AGE (YEARS)	SEX (M =MALE; F= FEMALE)	LESION SITE (R =RIGHT; L =LEFT)	INVOLVED TENDON/S	CONSTANT MURLEY (BASELINE)	CONSTANT MURLEY (6 MONTHS FU)	PASS (BASELINE)	PASS (6 MONTHS FU)
M001	56	M	R	SOVRASPINATUS AND INFRASPINATUS	27	56	NO	NO
M002	49	F	L	SOVRASPINATUS	39	84	NO	NO
M003	53	F	R	SOVRASPINATUS	78	89	YES	YES
M004	48	M	R	SOVRASPINATUS	68	70	YES	NO
M005	55	F	R	SOVRASPINATUS	77	85	NO	YES
M006	59	F	R	SOVRASPINATUS	74	95	NO	YES
M007	60	F	L	SOVRASPINATUS	63	96	YES	YES
M008	54	M	L	SOVRASPINATUS	58	54	YES	NO
M009	65	M	L	SOVRASPINATUS	71	96	NO	YES
M010	54	M	R	SOVRASPINATUS	70	100	YES	YES
M011	51	F	R	SOVRASPINATUS	52	100	NO	YES
M012	64	F	R	SOVRASPINATUS	36	89	NO	YES
M013	44	F	R	SOVRASPINATUS	53	82	NO	YES
M014	60	M	R	SOVRASPINATUS	36	95	NO	YES
M015	49	F	R	SOVRASPINATUS	56	98	NO	YES
M016	50	F	R	SOVRASPINATUS	66	48	NO	YES
M017	41	M	R	SOVRASPINATUS	87	95	YES	YES
M018	63	M	R	SOVRASPINATUS	71	98	YES	YES
M019	46	M	R	SOVRASPINATUS	93	91	NO	NO
M020	58	F	R	SOVRASPINATUS	74	72	YES	YES
M021	56	M	L	SOVRASPINATUS	46	81	YES	YES
M022	45	M	R	SOVRASPINATUS	60	75	NO	NO
M023	47	F	L	SOVRASPINATUS	61	84	NO	YES
M024	58	M	R	SOVRASPINATUS	53	100	NO	YES
M025	62	F	L	SOVRASPINATUS	84	86	YES	YES
M026	53	M	R	SOVRASPINATUS	82	95	YES	YES
M027	58	M	R	SOVRASPINATUS	42	93	YES	YES
M028	57	F	R	SOVRASPINATUS	56	76	NO	YES
M029	55	F	R	SOVRASPINATUS	51	76	NO	NO
M030	64	M	L	SOVRASPINATUS	53	100	YES	YES
M031	55	M	R	SOVRASPINATUS	67	96	NO	YES
M032	54	M	L	SOVRASPINATUS	80	65	NO	NO
M033	45	F	L	SOVRASPINATUS	25	87	YES	NO
M034	49	M	R	SOVRASPINATUS AND INFRASPINATUS	52	98	NO	YES
